# Supplementary material for: Imaging Modalities for the Diagnosis of Vascular Graft Infections: A Consensus Paper amongst Different Specialists
Source: J Clin Med. 2020 May 17;9(5):1510. doi: 10.3390/jcm9051510 (PMC7290746; doi:10.3390/jcm9051510)
Supplement: Supplementary file 1 [file jcm-09-01510-s001.zip]

Archive with 3 entries (2 files):
- Surgery.mov
- __MACOSX/
- __MACOSX/._Surgery.mov
